# Supplementary material for: Interferon activation in bone marrow long-lived plasma cells in systemic lupus erythematosus
Source: Front Immunol. 2025 Jan 10;15:1499551. doi: 10.3389/fimmu.2024.1499551 (PMC11757124; doi:10.3389/fimmu.2024.1499551)
Supplement: Supplementary Table 1 — Donor Demographics. Demographics of HD and SLE donors sorted for bulk RNA-sequencing and used for flow cytometry phenotyping. For SLE patients, medications at time of study, serology titer (ever positive), 1997 ACR SLE classification criteria (ever positive), and Systemic Lupus Disease Activity Index (SLEDAI-2K within 30 days) shown. H = Hispanic, NH = non-Hispanic, AA = African American, and C = Caucasian. [file Table1.xlsx]

## Sheet: Sheet1
						Serology (reference range)									1997 ACR Classification Criteria												SLEDAI Components
Disease	Subject ID	Age	Ethnicity, Race	Sex	Lupus Medications	ANA titer	ANA pattern	Anti-RNP (0.0-0.9 AI)	Anti-Smith (0.0-0.9 AI)	anti-SSA (0.0-0.9 AI)	anti-SSB (0.0-0.9 AI)	anti-cardiolipin IgG (0-14 GPL/ml)	Anti-dsDNA (0-4 U/mL)	low complement	Malar rash	Discoid rash	Photosensitivity	Oral ulcers	Arthritis	Serositis	Renal	Neurologic	Hematologic	Immunologic	ANA	Met ACR criteria	Seizure	Psychosis	Organic brain syndrome	Visual disturbance	Cranial nerve disorder	Lupus headache	CVA	Vasculitis	Arthritis	Myositis	Urinary cast	Hematuria	Proteinuria	Pyuria	New rash	Alopecia	Mucosal ulcers	Pleurisy	Pericarditis	Low complement	Increased DNA	Fever	Thrombocytopenia
SLE	24888-2271	51	NH, AA	F	hydroxychloroquine, prednisone, mycophenolate	>2560	mixed	0.7	0.7	>8.0	0.7	3	85	no	yes	yes	yes	no	yes	yes	yes	no	yes	yes	yes	yes	0	0	0	0	0	0	0	0	0	0	0	0	4	0	0	0	0	0	0	0	2	0	0
SLE	24888-2272	62	NH, C	F	hydroxychloroquine	80	homogeneous	<0.2	<0.2	<0.2	<0.2	3	38	no	no	no	no	no	yes	no	no	no	yes	yes	yes	yes	0	0	0	0	0	0	0	0	0	0	0	0	0	0	0	0	0	0	0	0	2	0	0
SLE	24888-2273	51	NH, AA	F	hydroxychloroquine	2560	speckled	>8.0	2.6	<0.2	<0.2	6	<1	no	no	no	yes	yes	no	no	no	no	yes	yes	yes	yes	0	0	0	0	0	0	0	0	0	0	0	0	0	0	0	2	0	0	0	0	0	0	0
SLE	24888-2274	52	NH, C	F	hydroxychloroquine, prednisone	1280	mixed	2.2	5.4	7.4	2	4	147	no	yes	no	yes	yes	no	yes	no	no	yes	yes	yes	yes	0	0	0	0	0	0	0	0	0	0	0	0	0	0	0	0	0	0	0	0	2	0	0
SLE	24888-2275	41	NH, AA	F	hydroxychloroquine, methylprednisolone	640	speckled	<0.2	<0.2	>8.0	<0.2	4	<1	no	no	no	yes	no	yes	no	no	no	yes	no	yes	yes	0	0	0	0	0	0	0	0	0	0	0	0	0	0	0	0	0	0	0	0	0	0	0
SLE	24888-2276	62	NH, AA	F	hydroxychloroquine, prednisone	640	homogeneous	<0.2	<0.2	<0.2	<0.2	9	4	no	no	no	no	no	no	yes	no	no	yes	yes	yes	yes	0	0	0	0	0	0	0	0	0	0	0	0	0	0	0	0	0	0	0	0	0	0	0
SLE	24888-2277	59	NH, C	F	mycophenolate	320	homogeneous	3.3	0.2	<0.2	<0.2	9	8	no	no	no	no	no	yes	yes	yes	no	no	yes	yes	yes	0	0	0	0	0	0	0	0	4	0	0	0	0	0	0	0	0	0	0	0	0	0	0
SLE	24888-2278	37	NH, C	F	hydroxychloroquine	320	homogeneous	<0.2	<0.2	0.6	0.04	4	7	no	yes	no	no	yes	yes	no	yes	no	no	yes	yes	yes	0	0	0	0	0	0	0	0	0	0	0	0	0	0	0	0	0	0	0	0	0	0	0
SLE	24888-2279	50	NH, C	F	hydroxychloroquine	160	speckled	2.4	<0.2	<0.2	<0.2	9	<1	no	yes	no	yes	yes	yes	no	no	no	no	no	yes	yes	0	0	0	0	0	0	0	0	0	0	0	0	0	0	0	0	0	0	0	0	0	0	0
HD	24888-1259	56	NH, AA	F
HD	24888-1260	62	NH, AA	M
HD	24888-1261	46	NH, C	F
HD	24888-1262	50	NH, AA	M
HD	24888-1263	39	NH, C	F
HD	24888-1264	37	NH, C	M
HD	24888-1265	53	NH, C	M
[truncated: 2 more columns]
