# Supplementary material for: Interferon activation in bone marrow long-lived plasma cells in systemic lupus erythematosus
Source: Front Immunol. 2025 Jan 10;15:1499551. doi: 10.3389/fimmu.2024.1499551 (PMC11757124; doi:10.3389/fimmu.2024.1499551)
Supplement: Supplementary Table 2 — Metadata. Metadata for the 47 samples used for bulk RNA-sequencing. [file Table2.csv]

	id	condition	celltype	patient	ethnicity	race	sex	source	donor
1	AR000651_0001	SLE	SLPC	2273	NH	AA	F	BM	SLE3
2	AR000668_0001	SLE	LLPC	2273	NH	AA	F	BM	SLE3
3	AR000669_0001	SLE	Plasmablast	2273	NH	AA	F	PBL	SLE3
4	AR000670_0001	SLE	Blood Trans	2273	NH	AA	F	PBL	SLE3
5	AR000805_0001	SLE	BM Trans	2274	NH	C	F	BM	SLE4
6	AR000811_0001	SLE	SLPC	2274	NH	C	F	BM	SLE4
7	AR000812_0001	SLE	LLPC	2274	NH	C	F	BM	SLE4
8	AR000813_0001	SLE	Plasmablast	2274	NH	C	F	PBL	SLE4
9	AR000888_0001	SLE	BM Trans	2272	NH	C	F	BM	SLE2
10	AR000889_0001	SLE	SLPC	2272	NH	C	F	BM	SLE2
11	AR000890_0001	SLE	LLPC	2272	NH	C	F	BM	SLE2
12	AR000891_0001	SLE	Plasmablast	2272	NH	C	F	PBL	SLE2
13	AR000899_0001	SLE	Blood Trans	2272	NH	C	F	PBL	SLE2
14	AR001031_0001	HD	BM Trans	1259	NH	AA	F	BM	HD1
15	AR001032_0001	HD	SLPC	1259	NH	AA	F	BM	HD1
16	AR001038_0001	HD	LLPC	1259	NH	AA	F	BM	HD1
17	AR001039_0002	HD	Plasmablast	1259	NH	AA	F	PBL	HD1
18	AR001104_0001	HD	BM Trans	1260	NH	AA	M	BM	HD2
19	AR001105_0001	HD	SLPC	1260	NH	AA	M	BM	HD2
20	AR001106_0001	HD	LLPC	1260	NH	AA	M	BM	HD2
21	AR001107_0001	HD	Plasmablast	1260	NH	AA	M	PBL	HD2
22	AR001214_0001	SLE	BM Trans	2271	NH	AA	F	BM	SLE1
23	AR001215_0001	SLE	SLPC	2271	NH	AA	F	BM	SLE1
24	AR001216_0001	SLE	LLPC	2271	NH	AA	F	BM	SLE1
25	AR001217_0002	SLE	Plasmablast	2271	NH	AA	F	PBL	SLE1
26	AR001218_0002	SLE	Blood Trans	2271	NH	AA	F	PBL	SLE1
27	AR001278_0001	HD	BM Trans	1262	NH	AA	M	BM	HD4
28	AR001279_0001	HD	SLPC	1262	NH	AA	M	BM	HD4
29	AR001280_0001	HD	LLPC	1262	NH	AA	M	BM	HD4
30	AR001281_0001	HD	Plasmablast	1262	NH	AA	M	PBL	HD4
31	AR001340_0001	SLE	BM Trans	2277	NH	C	F	BM	SLE6
32	AR001341_0001	SLE	SLPC	2277	NH	C	F	BM	SLE6
33	AR001342_0001	SLE	LLPC	2277	NH	C	F	BM	SLE6
34	AR001343_0001	SLE	Plasmablast	2277	NH	C	F	PBL	SLE6
35	AR001344_0001	SLE	Blood Trans	2277	NH	C	F	PBL	SLE6
36	AR001654_0001	HD	BM Trans	1261	NH	C	F	BM	HD3
37	AR001655_0001	HD	SLPC	1261	NH	C	F	BM	HD3
38	AR001656_0001	HD	LLPC	1261	NH	C	F	BM	HD3
39	AR001657_0001	HD	Plasmablast	1261	NH	C	F	PBL	HD3
40	AR002751_0001	HD	BM Trans	1263	NH	C	F	BM	HD5
41	AR002752_0001	HD	SLPC	1263	NH	C	F	BM	HD5
42	AR002753_0001	HD	LLPC	1263	NH	C	F	BM	HD5
43	AR002859_0001	SLE	BM Trans	2275	NH	AA	F	BM	SLE5
44	AR002860_0001	SLE	SLPC	2275	NH	AA	F	BM	SLE5
45	AR002861_0001	SLE	LLPC	2275	NH	AA	F	BM	SLE5
46	AR002862_0001	SLE	Plasmablast	2275	NH	AA	F	PBL	SLE5
47	AR002863_0001	SLE	Blood Trans	2275	NH	AA	F	PBL	SLE5
